# Supplementary material for: Identification and Quantitation of Novel ABI3 Isoforms Relative to Alzheimer’s Disease Genetics and Neuropathology
Source: Genes (Basel). 2022 Sep 8;13(9):1607. doi: 10.3390/genes13091607 (PMC9498898; doi:10.3390/genes13091607)
Supplement: Supplementary file 1 [file genes-13-01607-s001.zip]

Archive with 1 entries (1 files):
- genes-1878555-supplementary.pdf
